# Supplementary material for: Continuous Subcutaneous Insulin Infusion (CSII) Combined with Oral Glucose-Lowering Drugs in Type 2 Diabetes: A Systematic Review and Network Meta-Analysis of Randomized, Controlled Trials
Source: Pharmaceuticals (Basel). 2022 Jul 30;15(8):953. doi: 10.3390/ph15080953 (PMC9412496; doi:10.3390/ph15080953)
Supplement: Supplementary file 1 [file pharmaceuticals-15-00953-s001.zip]

Archive with 1 entries (1 files):
- pharmaceuticals-1786209-supplementary.pdf
